# Supplementary material for: Microchannel network hydrogel induced ischemic blood perfusion connection
Source: Nat Commun. 2020 Jan 30;11:615. doi: 10.1038/s41467-020-14480-0 (PMC6992688; doi:10.1038/s41467-020-14480-0)
Supplement: Supplementary file 3 — Source Data [file 41467_2020_14480_MOESM3_ESM.xlsx]

## Sheet: Description
Lee et al.
File listing the source data underlying Figs. 1b, d, e, g, 2d, 3a, b, d, e and f, 4a, 5b and d, 6e and Supplementary Fig.11
Data of the differents parts of each of the figures are provided in a separate Excel sheet.

## Sheet: Figure 1b
Fig.1b	channel diameters of macro and microchannel hydrogel groups.
	microchannel	macrochannel	um	Micro				Macro
	4.98649	151.432		range	number	Frequency		range	number	Frequency
	7.87685	131.895		0	0	0		80	1	3.7037
	8.4582	127.96		10	36	21.6867		90	2	7.40741
	5.98543	186.536		20	80	48.1928		100	2	7.40741
	11.8726	140.458		30	42	25.3012		110	2	7.40741
	12.2411	150.92		40	6	3.61446		120	1	3.7037
	11.2421	105.26		50	1	0.60241		130	2	7.40741
	9.74372	138.039		60	1	0.60241		140	6	22.2222
	7.35282	171.569		70	0	0		150	2	7.40741
	9.44076	137.779		80	0	0		160	3	11.1111
	7.87685	83.326		90	0	0		170	0	0
	11.4959	159.418		100	0	0		180	1	3.7037
	7.87685	137.765						190	1	3.7037
	7.30369	125.989						200	0	0
	6.83698	133.527						210	1	3.7037
	4.83092	132.083						220	3	11.1111
	10.3251	144.84						230	0	0
	11.627	216.586						240	0	0
	9.96479	215.654
	9.74372	270.512
	7.30369	113.599
	8.06518	201.864
	11.4632	214.015
	10.3251	322.886
	9.08868	68.2868
	10.2923	91.8962
	9.24425	105.657
	9.55539	83.9542
	11.9627	99.701
	11.8726
	14.0997
	11.4059
	13.3546
	14.7056
	21.7143
	29.2101
	27.916
	40.437
	27.0756
	24.8403
	25.916
	14.5966
	17.4118
	16.7563
	24.4706
	24.1345
	31.6387
	29.042
	20
	23.605
	24.8067
	18.4066
	21.4198
	13.0189
	14.7056
	9.20331
	21.6245
	16.1222
	13.0189
	5.40408
	12.0855
	14.6074
	8.54827
	15.7619
	18.1692
	16.2204
	18.4885
	35.0774
	17.0965
	12.3229
	10.9474
	10.9474
	22.5073
	14.6224
	21.7778
	21.1631
	34.433
	35.9739
	18.8189
	26.7284
	10.9586
	32.6872
	24.3187
	28.4824
	52.3503
	24.499
	20.032
	19.9582
	23.7695
	15.778
	23.2777
	16.1387
	24.499
	25.4416
	14.6224
	17.614
	26.7284
	21.1631
	23.7695
	22.8269
	21.9171
	19.5074
	27.589
	21.7778
	18.1878
	30.8512
	18.5074
	12.0979
	22.3106
	16.1387
	27.0563
	23.7695
	24.917
	19.3599
	15.4912
	18.8189
	13.09
	21.27
	7.91
	6.4
	6.26
	9.19
	13.42
	18.44
	12.04
	15
	13.83
	19.1
	12.08
	11.4
	7.62
	12.65
	18.38
	15.56
	10
	7.07
	8.54
	10.82
	16.76
	9.22
	8.06
	11.4
	10
	8
	19.42
	18.11
	9.22
	19.7
	12.04
	12.53
	12.81
	12.17
	10
	10.3
	7.62
	12.53
	9.22
	21.47
	10.77
	19.7
	12.04
	19.24
	11.4
	12

## Sheet: Figure 1d
Fig,1d Blood perfusion ratio
	d0						d7						d14
saline	12.5097	10.4228	6.2807	4.755	10.7305		25.4307	19.2745	29.3396	27.4297	24.3686		26.4138	29.9411	28.3293	27.5738	27.5645
w/o channel	8.9578	8.9513	8.6872	7.2826	8.2697		28.3976	29.0943	22.4596	15.6808	25.2017		33.8142	23.5715	33.7353	30.3736	30.3732
macro	5.122	5.6373	6.5667	5.3597	4.632		12.8046	9.6507	20.6286	20.6426	35.286		23.0562	16.1304	21.0336	29.4844	24.1343
micro	8.9235	15.0249	8.189	6.1597	8.6273		35.2708	46.611	48.2923	56.4878	40.6654		39.1054	59.9291	56.3208	41.0067	48.0852

## Sheet: Figure 1e
Fig,1e hindlimb salvage scoring
	sham					control					macro					micro
evaluator	#1	#2	#3	#4	#5	#1	#2	#3	#4	#5	#1	#2	#3	#4	#5	#1	#2	#3	#4	#5
1	a	b	c	b	c	a	b	x	c	c	c	b	a	b	a	x	b	c	d	c
2	a	c	c	b	c	a	b	x	c	c	c	b	a	c	b	d	b	c	d	c
3	x	c	c	b	c	a	b	x	c	c	x	b	a	c	b	d	b	c	d	c
		a	b	c	d	x
sham	15	2	4	8	0	1
ctrl	15	3	3	6	0	3
macro	15	4	6	4	0	1
micro	15	0	3	6	5	1
Limb loss		a
Foot Loss		b
Toe Loss		c
Limb Rescue		d
Ambiguous		x	(not counted)

## Sheet: Figure 1g
Fig. 1g TUNNEL positive cell counting
TUNEL+ cells		area	180710	um^2	0.18071	mm^2
	No.1	No.2	No.3	No.4	No.5
Control	160	185	117	138	107
Macro	87	92	71	80	47
Micro	35	26	29	27	26
Sham	54	69	62	110	73
Normal	3	5	0	1	2.25

## Sheet: Figure 2 d-g
Figure 2d-g.Quantification of microvasculature structural parameters: d) total branching length, e) branch number, f) junction number, and g) blood vessel fractional area
	Total length	Nb branches	Nb Junctions	Total meshes area	Total meshes % area
normal	15202	57	164	257376	35.6071
	14712	44	130	222058	30.7209
	12908	39	65	78430.5	10.8506
	19930	63	135	245679	33.9888
w/o channel	1750	1	1	5843	0.808358
	1176	2	1	4415	0.6108
	503	4	3	8750	1.21053
	430	1	2	3501	0.484351
micro-channel	7089	37	52	65567	9.07096
	11775	59	64	126755	17.5361
	11174	54	66	53975	7.46725
	11482	82	101	119850	16.5808
macro-channel	1649	1	1	3093	0.427906
	1322	4	1	3501	0.484351
	1582	1	2	8651	1.19684
	2400	1	1	7226	0.999691
total area:	722823	um^2
	0.722823	mm^2

## Sheet: Figure 3a
Fig. 3a. Relative mRNA expression
	Macro-channel			Micro-channel
	1	2	3	1	2	3
CD3	0.9723	0.9694	1.0584	1.5365	4.6194	5.0287
CD68	1.0283	1.0367	0.935	1.631	1.4619	1.4874
CD31	0.9001	1.3311	0.7688	2.0055	1.4986	1.7613

## Sheet: Figure 3b
Fig. 3b. Relative fluorescence intensity
sham	1.1904	1.0797	1.0621
macro	1.6704	1.5874	1.6082
micro	1.4153	1.3946	1.4946

## Sheet: Figure 3d
Fig. 3d. ratio of M1 and M2
	M1			M2
	number	Total		number	Total
control	57	121		1	14
	69	136		3	52
	48	97		10	187
	44	92		7	52
Macro	77	235		9	113
	73	198		13	130
	66	110		6	172
	85	198		7	98
micro	15	61		33	119
	6	37		31	139
	12	43		33	135
	26	115		30	132

## Sheet: Figure 3e
Fig. 3e. qPCR
IL1b
macro	1.18285	1.07501	0.857845	0.884293	1.07822
mico	0.387503	0.565917	0.258785	0.210982	0.110575
IL6
macro	1.52835	1.44846	0.533531	0.489659	1.0527
micro	0.90948	0.150178	0.123263	0.535353	0.472771
TNFa
macro	0.800221	0.730144	1.31828	1.23407	1.25429
micro	0.630712	0.078861	0.670498	0.373862	0.291174
cd80
macro	1.60767	0.874448	0.866147	0.814664	0.782045
micro	0.486311	0.788016	0.585793	0.936761	0.791632
nos2
macro	1.53661	1.54055	0.503178	0.665492	0.904177
micro	0.387877	0.101518	0.569111	0.368223	0.372148
IL10
macro	0.549571	0.403661	0.985209	2.06156	1.3853
micro	8.26599	6.89253	2.6435	14.3434	2.3063
arg1
macro	0.986984	0.597581	0.77944	0.762059	1.48864
micro	2.18116	1.99295	2.35454	2.82389	1.72496
cd163
macro	1.23755	0.470329	1.73727	0.0694414	0.53073
micro	7.15102	1.0918	1.51643	8.27504	2.54204
cd206
macro	1.01443	0.718276	0.934366	0.846596	1.48633
micro	2.13481	2.44798	1.53282	1.92286	1.70867

[truncated: 8 more sheets: Figure 3f and g, Figure 4a, Figure 5b, Figure 5d, Figure 6e, Supplementary Figure 11a, Supplementary Figure 11b, Supplementary Figure 11c]
